# Supplementary material for: Comparison of Artificial Intelligence-Based Applications for Mandible Segmentation: From Established Platforms to In-House-Developed Software
Source: Bioengineering (Basel). 2023 May 17;10(5):604. doi: 10.3390/bioengineering10050604 (PMC10215609; doi:10.3390/bioengineering10050604)
Supplement: Supplementary file 1 [file bioengineering-10-00604-s001.zip]

Archive with 1 entries (1 files):
- bioengineering-2392515-supplementary.pdf
